# Supplementary material for: Reassessment of FBN1 variants of uncertain significance using updated ClinGen guidance for PP1/BS4 and PP4 criteria
Source: Eur J Hum Genet. 2025 Apr 1;33(5):666–74. doi: 10.1038/s41431-025-01826-9 (PMC12048594; doi:10.1038/s41431-025-01826-9)
Supplement: Supplementary file 2 — Supplementary Table 1 [file 41431_2025_1826_MOESM2_ESM.xlsx]

## Sheet: Supplementary Table 1
Supplementary Table 1. Targeted genes of NGS for a Marfan syndrome-related panel and connective tissue disorder-related panel.
NGS Panel	Gene
Marfan syndrome-related panel	ACTA2, BGN, COL3A1, FBN1, FLNA, FOXE3, LOX, MFAP5, MYH11, MYLK, PRKG1, SKI, SLC2A10, SMAD3, TGFB2, TGFB3, TGFBR1, TGFBR2
Connective tissue disorder-related panel	ACTA2, ADAMTS10, ADAMTSL4, ATP6V0A2, B4GALT7, BGN, CBS, CHST14, COL1A2, COL2A1, COL3A1, COL5A1, COL5A2, COL9A1, COL9A2, COL11A1, COL11A2, ELN, FBLN5, FBN1, FBN2, FLNA, FOXE3, LOX, MFAP5, MYH11, MYLK, PLOD1, PRKG1, PYCR1, RIN2, SKI, SLC2A10, SMAD3, TGFB2, TGFB3, TGFBR1, TGFBR2
Abbreviations: NGS, next-generation sequencing.
