# Supplementary material for: Reassessment of FBN1 variants of uncertain significance using updated ClinGen guidance for PP1/BS4 and PP4 criteria
Source: Eur J Hum Genet. 2025 Apr 1;33(5):666–74. doi: 10.1038/s41431-025-01826-9 (PMC12048594; doi:10.1038/s41431-025-01826-9)
Supplement: Supplementary file 3 — Supplementary Table 2 [file 41431_2025_1826_MOESM3_ESM.xlsx]

## Sheet: Supplementary Table 2
Supplementary Table 2. PVs/LPVs of FBN1 gene that were reported in Samsung Medical Center from Dec 2015 to Apirl 2024.
Serial number	Gene	Transcript	Nucleotide	Amino acid	Splicing effect of synonymous variant
1	FBN1	NM_000138.5	c.2T>A	p.(Met1?)
2	FBN1	NM_000138.5	c.165-7_165-1delinsAA	p.(?)
3	FBN1	NM_000138.5	c.212G>T	p.(Trp71Leu)
4	FBN1	NM_000138.5	c.235C>T	p.(Gln79*)
5	FBN1	NM_000138.5	c.247+1G>A	p.(?)
6	FBN1	NM_000138.5	c.266G>A	p.(Cys89Tyr)
7	FBN1	NM_000138.5	c.275G>A	p.(Gly92Glu)
8	FBN1	NM_000138.5	c.298T>G	p.(Cys100Gly)
9	FBN1	NM_000138.5	c.429_430dup	p.(His144Leufs*47)
10	FBN1	NM_000138.5	c.436G>T	p.(Gly146*)
11	FBN1	NM_000138.5	c.493C>T	p.(Arg165*)
12	FBN1	NM_000138.5	c.584_585delinsAG	p.(Cys195*)
13	FBN1	NM_000138.5	c.592C>T	p.(Gln198*)
14	FBN1	NM_000138.5	c.625T>C	p.(Cys209Arg)
15	FBN1	NM_000138.5	c.640G>A	p.(Gly214Ser)
16	FBN1	NM_000138.5	c.661del	p.(Cys221Valfs*109)
20	FBN1	NM_000138.5	c.737-2A>T	p.(?)
21	FBN1	NM_000138.5	c.867_870del	p.(Ile289Metfs*40)
17	FBN1	NM_000138.5	c.905del	p.(Gly302Valfs*28)
18	FBN1	NM_000138.5	c.926_945delinsA	p.(Ser309Asnfs*15)
19	FBN1	NM_000138.5	c.958del	p.(Tyr320Thrfs*10)
22	FBN1	NM_000138.5	c.1011C>A	p.(Tyr337*)
23	FBN1	NM_000138.5	c.1069C>T	p.(Gln357*)
24	FBN1	NM_000138.5	c.1090C>T	p.(Arg364*)
25	FBN1	NM_000138.5	c.1285C>T	p.(Arg429*)
26	FBN1	NM_000138.5	c.1388del	p.(Gly463Aspfs*116)
27	FBN1	NM_000138.5	c.1415dup	p.(Tyr472*)
28	FBN1	NM_000138.5	c.1468+1G>A	p.(?)
29	FBN1	NM_000138.5	c.1468+5G>A	p.(?)
30	FBN1	NM_000138.5	c.1511G>A	p.(Cys504Tyr)
31	FBN1	NM_000138.5	c.1537T>C	p.(Cys513Arg)
32	FBN1	NM_000138.5	c.1546C>T	p.(Arg516*)
33	FBN1	NM_000138.5	c.1568_1571dup	p.(Arg525Hisfs*9)
34	FBN1	NM_000138.5	c.1678G>A	p.(Gly560Ser)
35	FBN1	NM_000138.5	c.1693C>T	p.(Arg565*)
36	FBN1	NM_000138.5	c.1787G>A	p.(Cys596Tyr)
37	FBN1	NM_000138.5	c.1837G>A	p.(Asp613Asn)
38	FBN1	NM_000138.5	c.1837+2T>G	p.(?)
39	FBN1	NM_000138.5	c.1837+5G>A	p.(?)
40	FBN1	NM_000138.5	c.1850G>A	p.(Cys617Tyr)
41	FBN1	NM_000138.5	c.1883G>T	p.(Cys628Phe)
42	FBN1	NM_000138.5	c.1904A>G	p.(Tyr635Cys)
43	FBN1	NM_000138.5	c.1910G>A	p.(Cys637Tyr)
44	FBN1	NM_000138.5	c.1948C>T	p.(Arg650Cys)
45	FBN1	NM_000138.5	c.1954T>A	p.(Cys652Ser)
46	FBN1	NM_000138.5	c.1961-2A>G	p.(?)
47	FBN1	NM_000138.5	c.2048G>A	p.(Cys683Tyr)
48	FBN1	NM_000138.5	c.2048_2049delinsTTAG	p.(Cys683Phefs*36)
49	FBN1	NM_000138.5	c.2072_2083delinsACATG	p.(Ala691Aspfs*25)
50	FBN1	NM_000138.5	c.2104C>T	p.(Gln702*)
51	FBN1	NM_000138.5	c.2114-1G>A	p.(?)
52	FBN1	NM_000138.5	c.2131T>C	p.(Cys711Arg)
53	FBN1	NM_000138.5	c.2167+1G>A	p.(?)
54	FBN1	NM_000138.5	c.2168-1G>A	p.(?)
55	FBN1	NM_000138.5	c.2179T>C	p.(Cys727Arg)
56	FBN1	NM_000138.5	c.2237A>G	p.(Tyr746Cys)
57	FBN1	NM_000138.5	c.2243G>A	p.(Cys748Tyr)
58	FBN1	NM_000138.5	c.2254_2260del	p.(Ser752Metfs*18)
59	FBN1	NM_000138.5	c.2293+1G>C	p.(?)
60	FBN1	NM_000138.5	c.2294-1G>C	p.(?)
61	FBN1	NM_000138.5	c.2327del	p.(Cys776Leufs*27)
62	FBN1	NM_000138.5	c.2341T>C	p.(Cys781Arg)
63	FBN1	NM_000138.5	c.2357_2419+16del	p.(?)
64	FBN1	NM_000138.5	c.2380A>T	p.(Lys794*)
65	FBN1	NM_000138.5	c.2419+1G>A	p.(?)
66	FBN1	NM_000138.5	c.2444del	p.(Pro815Leufs*32)
67	FBN1	NM_000138.5	c.2462G>A	p.(Cys821Tyr)
68	FBN1	NM_000138.5	c.2462G>T	p.(Cys821Phe)
69	FBN1	NM_000138.5	c.2534G>C	p.(Cys845Ser)
70	FBN1	NM_000138.5	c.2581C>T	p.(Arg861*)
71	FBN1	NM_000138.5	c.2638G>A	p.(Gly880Ser)
72	FBN1	NM_000138.5	c.2645C>T	p.(Ala882Val)
73	FBN1	NM_000138.5	c.2650G>T	p.(Gly884*)
74	FBN1	NM_000138.5	c.2678-1G>A	p.(?)
75	FBN1	NM_000138.5	c.2696G>T	p.(Gly899Val)
76	FBN1	NM_000138.5	c.2710_2713del	p.(Lys904Glufs*7)
77	FBN1	NM_000138.5	c.2722T>C	p.(Cys908Arg)
78	FBN1	NM_000138.5	c.2731dup	p.(Ile911Asnfs*3)
79	FBN1	NM_000138.5	c.2777G>A	p.(Cys926Tyr)
80	FBN1	NM_000138.5	c.2806C>T	p.(Gln936*)
81	FBN1	NM_000138.5	c.2893G>T	p.(Glu965*)
82	FBN1	NM_000138.5	c.2921_2926delinsTATTGCAG	p.(Arg974Leufs*26)
83	FBN1	NM_000138.5	c.2939G>C	p.(Cys980Ser)
84	FBN1	NM_000138.5	c.2963_2967del	p.(Trp988Tyrfs*2)
85	FBN1	NM_000138.5	c.2979C>A	p.(Cys993*)
86	FBN1	NM_000138.5	c.3082G>C	p.(Asp1028His)
87	FBN1	NM_000138.5	c.3124G>A	p.(Gly1042Ser)
88	FBN1	NM_000138.5	c.3209-1_3211del	p.(?)
89	FBN1	NM_000138.5	c.3217G>A	p.(Glu1073Lys)
90	FBN1	NM_000138.5	c.3302A>G	p.(Tyr1101Cys)
91	FBN1	NM_000138.5	c.3306_3309dup	p.(Gly1104Lysfs*13)
92	FBN1	NM_000138.5	c.3344_3350del	p.(Asp1115Valfs*45)
93	FBN1	NM_000138.5	c.3373C>T	p.(Arg1125*)
94	FBN1	NM_000138.5	c.3413G>T	p.(Cys1138Phe)
95	FBN1	NM_000138.5	c.3420C>A	p.(Cys1140*)
96	FBN1	NM_000138.5	c.3432_3434del	p.(His1144del)
97	FBN1	NM_000138.5	c.3463G>A	p.(Asp1155Asn)
98	FBN1	NM_000138.5	c.3472G>C	p.(Glu1158Gln)
99	FBN1	NM_000138.5	c.3487_3488dup	p.(Leu1165Thrfs*9)
100	FBN1	NM_000138.5	c.3554del	p.(Gly1185Alafs*19)
101	FBN1	NM_000138.5	c.3584G>A	p.(Cys1195Tyr)
102	FBN1	NM_000138.5	c.3656A>G	p.(Tyr1219Cys)
103	FBN1	NM_000138.5	c.3763_3770dup	p.(Pro1258Glnfs*21)
104	FBN1	NM_000138.5	c.3782A>G	p.(Tyr1261Cys)
105	FBN1	NM_000138.5	c.3861del	p.(Pro1288Glnfs*5)
106	FBN1	NM_000138.5	c.3902G>T	p.(Gly1301Val)
107	FBN1	NM_000138.5	c.3964+1G>T	p.(?)
108	FBN1	NM_000138.5	c.4022A>G	p.(Asn1341Ser)
109	FBN1	NM_000138.5	c.4044T>G	p.(Cys1348Trp)
110	FBN1	NM_000138.5	c.4085_4086delinsGTCCCG	p.(Thr1362Serfs*38)
111	FBN1	NM_000138.5	c.4088-1G>T	p.(?)
112	FBN1	NM_000138.5	c.4098dup	p.(Cys1367Metfs*32)
113	FBN1	NM_000138.5	c.4140C>A	p.(Cys1380*)
114	FBN1	NM_000138.5	c.4166G>A	p.(Cys1389Tyr)
115	FBN1	NM_000138.5	c.4166G>C	p.(Cys1389Ser)
116	FBN1	NM_000138.5	c.4171_4172del	p.(Cys1391Glnfs*7)
117	FBN1	NM_000138.5	c.4211-2A>C	p.(?)
118	FBN1	NM_000138.5	c.4222T>C	p.(Cys1408Arg)
119	FBN1	NM_000138.5	c.4242_4243del	p.(Cys1415Trpfs*15)
120	FBN1	NM_000138.5	c.4256_4261del	p.(Gln1419_Cys1420del)
121	FBN1	NM_000138.5	c.4262del	p.(Leu1421Profs*54)
122	FBN1	NM_000138.5	c.4293C>G	p.(Cys1431Trp)
123	FBN1	NM_000138.5	c.4337-2A>G	p.(?)
124	FBN1	NM_000138.5	c.4358del	p.(Pro1453Argfs*22)
125	FBN1	NM_000138.5	c.4419_4420del	p.(Glu1473Aspfs*17)
126	FBN1	NM_000138.5	c.4453_4459+23del	p.(?)
127	FBN1	NM_000138.5	c.4459+1G>C	p.(?)
128	FBN1	NM_000138.5	c.4459+2T>G	p.(?)
129	FBN1	NM_000138.5	c.4490G>A	p.(Cys1497Tyr)
130	FBN1	NM_000138.5	c.4507_4508del	p.(Val1503Glnfs*9)
131	FBN1	NM_000138.5	c.4567C>T	p.(Arg1523*)
132	FBN1	NM_000138.5	c.4588C>T	p.(Arg1530Cys)
133	FBN1	NM_000138.5	c.4621C>T	p.(Arg1541*)
134	FBN1	NM_000138.5	c.4638dup	p.(Thr1547Tyrfs*6)
135	FBN1	NM_000138.5	c.4765T>C	p.(Cys1589Arg)
136	FBN1	NM_000138.5	c.4786C>T	p.(Arg1596*)
137	FBN1	NM_000138.5	c.4811T>A	p.(Leu1604*)
138	FBN1	NM_000138.5	c.4816+1G>A	p.(?)
139	FBN1	NM_000138.5	c.4816+1G>T	p.(?)
140	FBN1	NM_000138.5	c.4831C>T	p.(Gln1611*)
141	FBN1	NM_000138.5	c.4852C>T	p.(Gln1618*)
142	FBN1	NM_000138.5	c.4863dup	p.(Cys1622Metfs*20)
143	FBN1	NM_000138.5	c.4891T>C	p.(Cys1631Arg)
144	FBN1	NM_000138.5	c.4897T>C	p.(Cys1633Arg)
145	FBN1	NM_000138.5	c.4930C>T	p.(Arg1644*)
146	FBN1	NM_000138.5	c.4937G>A	p.(Cys1646Tyr)
147	FBN1	NM_000138.5	c.4954T>C	p.(Cys1652Arg)
148	FBN1	NM_000138.5	c.4982G>T	p.(Gly1661Val)
149	FBN1	NM_000138.5	c.5061C>G	p.(Cys1687Trp)
150	FBN1	NM_000138.5	c.5065+1G>A	p.(?)
151	FBN1	NM_000138.5	c.5122_5134del	p.(Gly1708Serfs*3)
152	FBN1	NM_000138.5	c.5125G>T	p.(Glu1709*)
153	FBN1	NM_000138.5	c.5187G>A	p.(Trp1729*)
154	FBN1	NM_000138.5	c.5225-1G>C	p.(?)
155	FBN1	NM_000138.5	c.5368C>T	p.(Arg1790*)
156	FBN1	NM_000138.5	c.5382_5388del	p.(Val1795Serfs*96)
157	FBN1	NM_000138.5	c.5387G>T	p.(Gly1796Val)
158	FBN1	NM_000138.5	c.5422+1G>A	p.(?)
159	FBN1	NM_000138.5	c.5434T>C	p.(Cys1812Arg)
160	FBN1	NM_000138.5	c.5435G>A	p.(Cys1812Tyr)
161	FBN1	NM_000138.5	c.5452T>G	p.(Cys1818Gly)
162	FBN1	NM_000138.5	c.5498G>A	p.(Cys1833Tyr)
163	FBN1	NM_000138.5	c.5504G>A	p.(Cys1835Tyr)
164	FBN1	NM_000138.5	c.5518C>T	p.(Arg1840Cys)
165	FBN1	NM_000138.5	c.5546-2A>G	p.(?)
166	FBN1	NM_000138.5	c.5627G>C	p.(Cys1876Ser)
167	FBN1	NM_000138.5	c.5680G>T	p.(Glu1894*)
168	FBN1	NM_000138.5	c.5788+5G>A	p.(?)
169	FBN1	NM_000138.5	c.5788+36C>A	p.(?)
170	FBN1	NM_000138.5	c.5872T>C	p.(Cys1958Arg)
171	FBN1	NM_000138.5	c.5907_5908insC	p.(Thr1970Hisfs*7)
172	FBN1	NM_000138.5	c.5909_5913del	p.(Thr1970Serfs*5)
173	FBN1	NM_000138.5	c.5952T>A	p.(Cys1984*)
174	FBN1	NM_000138.5	c.5997_6000dup	p.(Pro2001Leufs*10)
175	FBN1	NM_000138.5	c.6007_6008delinsTT	p.(Gly2003Leu)
176	FBN1	NM_000138.5	c.6012_6013del	p.(Tyr2004*)
177	FBN1	NM_000138.5	c.6031T>C	p.(Cys2011Arg)
178	FBN1	NM_000138.5	c.6071G>A	p.(Cys2024Tyr)
179	FBN1	NM_000138.5	c.6113G>A	p.(Cys2038Tyr)
180	FBN1	NM_000138.5	c.6120T>A	p.(Cys2040*)
181	FBN1	NM_000138.5	c.6160C>T	p.(Gln2054*)
182	FBN1	NM_000138.5	c.6164-1G>A	p.(?)
183	FBN1	NM_000138.5	c.6169C>T	p.(Arg2057*)
184	FBN1	NM_000138.5	c.6313+1G>A	p.(?)
185	FBN1	NM_000138.5	c.6354C>T	p.(Ile2118=)	exon 52 skipping (r.6314_6379del, p.(Glu2105_Val2126del))
186	FBN1	NM_000138.5	c.6382dup	p.(Met2128Asnfs*11)
187	FBN1	NM_000138.5	c.6388G>A	p.(Glu2130Lys)
188	FBN1	NM_000138.5	c.6391T>C	p.(Cys2131Arg)
189	FBN1	NM_000138.5	c.6424T>C	p.(Cys2142Arg)
190	FBN1	NM_000138.5	c.6431A>G	p.(Asn2144Ser)
191	FBN1	NM_000138.5	c.6453C>T	p.(Cys2151=)	r.6452_6496del, p.(Cys2151_Asp2166delinsTyr)
192	FBN1	NM_000138.5	c.6491G>A	p.(Cys2164Tyr)
193	FBN1	NM_000138.5	c.6496+2T>C	p.(?)
194	FBN1	NM_000138.5	c.6496+5G>A	p.(?)
195	FBN1	NM_000138.5	c.6497-12G>A	p.(?)
196	FBN1	NM_000138.5	c.6497-1G>A	p.(?)
197	FBN1	NM_000138.5	c.6505G>T	p.(Glu2169*)
198	FBN1	NM_000138.5	c.6610T>C	p.(Cys2204Arg)
199	FBN1	NM_000138.5	c.6611G>A	p.(Cys2204Tyr)
200	FBN1	NM_000138.5	c.6617A>T	p.(Asp2206Val)
201	FBN1	NM_000138.5	c.6628T>C	p.(Cys2210Arg)
202	FBN1	NM_000138.5	c.6658C>T	p.(Arg2220*)
203	FBN1	NM_000138.5	c.6740A>G	p.(Asp2247Gly)
204	FBN1	NM_000138.5	c.6773G>A	p.(Cys2258Tyr)
205	FBN1	NM_000138.5	c.6794G>A	p.(Cys2265Tyr)
206	FBN1	NM_000138.5	c.6815A>C	p.(Tyr2272Ser)
207	FBN1	NM_000138.5	c.6821G>A	p.(Cys2274Tyr)
208	FBN1	NM_000138.5	c.6974del	p.(Ser2325Thrfs*73)
209	FBN1	NM_000138.5	c.7033C>T	p.(Gln2345*)
210	FBN1	NM_000138.5	c.7039_7040del	p.(Met2347Valfs*19)
211	FBN1	NM_000138.5	c.7094G>A	p.(Cys2365Tyr)
212	FBN1	NM_000138.5	c.7115del	p.(Gly2372Valfs*26)
213	FBN1	NM_000138.5	c.7134C>A	p.(Cys2378*)
214	FBN1	NM_000138.5	c.7141C>T	p.(Gln2381*)
215	FBN1	NM_000138.5	c.7180C>T	p.(Arg2394*)
216	FBN1	NM_000138.5	c.7204+1G>A	p.(?)
217	FBN1	NM_000138.5	c.7240C>T	p.(Arg2414*)
218	FBN1	NM_000138.5	c.7253G>A	p.(Cys2418Tyr)
219	FBN1	NM_000138.5	c.7264dup	p.(Arg2422Lysfs*9)
220	FBN1	NM_000138.5	c.7365C>A	p.(Cys2455*)
221	FBN1	NM_000138.5	c.7399C>T	p.(Gln2467*)
222	FBN1	NM_000138.5	c.7408T>C	p.(Cys2470Arg)
223	FBN1	NM_000138.5	c.7410C>A	p.(Cys2470*)
224	FBN1	NM_000138.5	c.7463A>G	p.(Glu2488Gly)
225	FBN1	NM_000138.5	c.7465T>C	p.(Cys2489Arg)
226	FBN1	NM_000138.5	c.7499G>A	p.(Cys2500Tyr)
227	FBN1	NM_000138.5	c.7605C>A	p.(Cys2535*)
228	FBN1	NM_000138.5	c.7606G>A	p.(Gly2536Arg)
229	FBN1	NM_000138.5	c.7622G>A	p.(Cys2541Tyr)
230	FBN1	NM_000138.5	c.7633_7650del	p.(Pro2545_Cys2550del)
231	FBN1	NM_000138.5	c.7699+2_7699+8del	p.(?)
232	FBN1	NM_000138.5	c.7699+5G>A	p.(?)
233	FBN1	NM_000138.5	c.7712G>A	p.(Cys2571Tyr)
234	FBN1	NM_000138.5	c.7754T>C	p.(Ile2585Thr)
235	FBN1	NM_000138.5	c.7775G>T	p.(Cys2592Phe)
236	FBN1	NM_000138.5	c.7839del	p.(Ser2613Argfs*69)
237	FBN1	NM_000138.5	c.7887C>G	p.(Tyr2629*)
238	FBN1	NM_000138.5	c.7988G>A	p.(Cys2663Tyr)
239	FBN1	NM_000138.5	c.8015G>A	p.(Cys2672Tyr)
240	FBN1	NM_000138.5	c.8038C>T	p.(Arg2680Cys)
241	FBN1	NM_000138.5	c.8080C>T	p.(Arg2694*)
242	FBN1	NM_000138.5	c.8148C>G	p.(Tyr2716*)
243	FBN1	NM_000138.5	c.8253del	p.(Ser2752Valfs*27)
244	FBN1	NM_000138.5	c.8525_8529del	p.(Leu2842Profs*7)
245	FBN1	NM_000138.5	c.8588del	p.(Lys2863Argfs*2)
Abbreviations: LPV, likely pathogenic variant; PV, pathogenic variant.
