# Supplementary material for: Reassessment of FBN1 variants of uncertain significance using updated ClinGen guidance for PP1/BS4 and PP4 criteria
Source: Eur J Hum Genet. 2025 Apr 1;33(5):666–74. doi: 10.1038/s41431-025-01826-9 (PMC12048594; doi:10.1038/s41431-025-01826-9)
Supplement: Supplementary file 4 — Supplementary Table 3 [file 41431_2025_1826_MOESM4_ESM.xlsx]

## Sheet: Supplementary Table 3
Supplementary Table 3. Reclassification of FBN1 VUSs according to the ClinGen FBN1-specific guideline and new PP1/PP4 criteria.
Location	Nucleotide	Amino acid	Age at time of testing (years)	Sex	Sequencing method	Aortic root Z-score	Aortic dissection	Ectopia lentis	Systemic score (points)	Revised Ghent criteria	Family study	Literature review	Phenotype data			Stronger PP4 evidence applied	ACMG/AMP criteria at initial diagnosis	Classification	ACMG/AMP criteria and ClinGen FBN1-specific guideline	Reclassification	ACMG/AMP criteria and ClinGen FBN1-specific guideline with new PP1/PP4 criteria	Points-based system	Reclassification	Reference(s)
													Old or revised Ghent criteria	Consistent but not highly specific phenotype*	Highly specific phenotype†
Exon	c.47T>C	p.(Leu16Pro)	56	F	Sanger						3 affected				+‡	+§	PP2, PM2_P	VUS-M	PP1, PP2, PP4, PM2_P	VUS	PP2, PP4, PM2_P	7	LPV	−
	c.170A>T	p.(Asn57Ile)	43 ||	M	Sanger	4.5											PM2, PM5, PP3	VUS-H	PP2, PP3, PM2_P	VUS	PP2, PP3, PM2_P	3	VUS	[1]
	c.355T>C	p.(Cys119Arg)	18 ||	F	Sanger	1.64	−	+	2	−							No available records of variant assessment	VUS-U	PM1, PM5, PP2, PP3, PS4_P, PM2_P	LPV	PM1, PM5, PP2, PP3, PS4_P, PM2_P	8	LPV	[1-3]
	c.460T>C	p.(Cys154Arg)	47 ||	F	Sanger		Type A aortic dissection	−	6	−							PM2	VUS-M	PM1, PM5, PP2, PP3, PM2_P	LPV	PM1, PM5, PP2, PP3, PM2_P	7	LPV	[1, 4]
	c.1543T>G	p.(Cys515Gly)	59 ||	M	Sanger												PM1, PM2, PP3	VUS-H	PM1_S, PP2, PP3, PM2_P	LPV	PM1_S, PP2, PP3, PM2_P	7	LPV	[1]
	c.1679G>A	p.(Gly560Asp)	22 ||	F	Sanger			+				+			+	+	PM2, PP3, PP5	VUS-H	PP2, PP3, PS4_P, PM2_P	VUS	PP2, PP3, PP4, PM2_P	8	LPV	[1, 5]
			17	M	Sanger	1.54	−	+	5	−
	c.1808A>C	p.(Gln603Pro)	3 ||	F	NGS-M	1.69	−	+	0	−							PM2	VUS-M	PP2, PM2_P	VUS	PP2, PM2_P	2	VUS	[1]
	c.1884C>G	p.(Cys628Trp)	22 ||	M	Sanger	5.39	−	+	11	+		+			+	+	PM1, PM2, PP4	VUS-H	PM1_S, PS4_M, PP2, PP4, PM2_P	LPV	PM1_S, PS4_M, PP2, PP4, PM2_P	13	PV	[1, 2, 6, 7]
	c.2504A>T	p.(Glu835Val)	23 ||	F	Sanger	2.95	−	+	12	+					+	+	PM2	VUS-M	PP2, PP4, PM2_P	VUS	PP2, PP4, PM2_P	7	LPV	[1]
	c.2542A>G	p.(Thr848Ala)	14 ||	M	Sanger												PM2	VUS-M	PP2, PM2_P	VUS	PP2, PM2_P	2	VUS	[1]
	c.2579G>A	p.(Gly860Glu)	19 ||	M	NGS-C	0.17	−	−	5	−							PM2, PP3	VUS-M	BS1	VUS	BS1	−4	LBV	[1, 4]
	c.2585G>A	p.(Cys862Tyr)	27 ||	M	Sanger							+			+	+	No available records of variant assessment	VUS-U	PM1, PM5, PP2, PP3, PS4_P, PM2_P	LPV	PM1, PM5, PP2, PP3, PP4, PM2_P	12	PV	[1, 8-10]
	c.2627G>C	p.(Cys876Ser)	16 ||	M	Sanger												PM2, PP3	VUS-M	PM1, PM5, PP2, PP3, PM2_P	LPV	PM1, PM5, PP2, PP3, PM2_P	7	LPV	[1]
	c.2651G>A	p.(Gly884Glu)	49 ||	M	Sanger							+	+			+	PM2, PP2, PP3, PS4_P	VUS-H	PP2, PP3, PS4_P, PM2_P	VUS	PP2, PP3, PP4, PM2_P	8	LPV	[1, 11]
	c.2785A>G	p.(Thr929Ala)	62	F	Sanger												BS1, PM5	VUS-L	BS1	VUS	BS1	−4	LBV	−
	c.3043G>A	p.(Ala1015Thr)	57	M	NGS-M	(42 mm)											PM5	VUS-M	BS1	VUS	BS1	−4	LBV	[1, 4, 12, 13]
			52	M	NGS-M	5.05	Type A aortic dissection
			12 ||	M	Sanger
	c.3142A>G	p.(Ile1048Val)	25	M	Sanger												PM5, PP2, PS4_P	VUS-H	PM5, BS1, BP2, BP4	VUS	PM5, BS1, BP2, BP4	−4	LBV	[2, 3, 14]
	c.3379G>T	p.(Gly1127Cys)	64 ||	F	Sanger							+			+	+	PM2, PM5, PP3	VUS-H	PM1, PM5, PP2, PP3, PS4_P, PM2_P	LPV	PM1, PM5, PP2, PP3, PP4, PM2_P	12	PV	[1, 15, 16]
	c.3650G>T	p.(Gly1217Val)	14 ||	M	Sanger			+									PM2, PP3	VUS-M	PM1, PM5, PP2, PP3, PM2_P	LPV	PM1, PM5, PP2, PP3, PM2_P	7	LPV	[1]
	c.3845A>G	p.(Asn1282Ser)	45 ||	M	Sanger												BS1	VUS-L	BS1	VUS	BS1	−4	LBV	[1, 17-20]
	c.3892A>C	p.(Asn1298His)	34 ||	M	Sanger	11.01	Ascending aortic intramural hemotoma	+	6	+	2 affected				+	+	PM2, PP3	VUS-M	PM1, PP1, PP2, PP3, PP4, PM2_P	LPV	PM1, PP2, PP3, PP4, PM2_P	10	PV	[1]
	c.4313G>A	p.(Ser1438Asn)	14	M	Sanger												PP2, BS1	VUS-L	BS1	VUS	BS1	−4	LBV	[4, 21]
			57	M	NGS-M	4.91	−	−	0	−
	c.4337A>G	p.(Asp1446Gly)	70 ||	F	NGS-M	5.04	Type A aortic dissection	−	2	−	5 affected						PM2, PM5, PP3	VUS-H	PP1_S, PM1, PM5, PP2, PP3, PS4_P, PM2_P	PV	PM1, PM5, PP1, PP2, PP3, PS4_P, PM2_P	13	PV	[1, 22, 23]
	c.4345G>A	p.(Glu1449Lys)	57 ||	M	Sanger	8.54	−	−	0	−	1 affected						No available records of variant assessment	VUS-U	PM1, PP2, PP3, PM2_P	VUS	PM1, PP2, PP3, PM2_P	5	VUS	[1]
	c.4388A>C	p.(Asn1463Thr)	17 ||	F	Sanger												PM2, PM5, PP3	VUS-H	PM1, PM5, PP2, PP3, PM2_P	LPV	PM1, PM5, PP2, PP3, PM2_P	7	LPV	[1]
	c.4818_4826del	p.(Asp1606_Asp1608del)	32 ||	M	Sanger	21.11	Focal dissection of the ascending aorta	+	2	+	2 affected				+	+	PM2, PM4, PP4	VUS-H	PM4, PP1, PP4, PM2_P	VUS	PM4, PP4, PM2_P	8	LPV	[1]
	c.4942G>A	p.(Asp1648Asn)	40 ||	M	Sanger							+	+			+	PM2, PP3, PS4_P	VUS-H	PM1, PP2, PS4_P, PM2_P	VUS	PM1, PP2, PP4, PM2_P	9	LPV	[1, 24]
	c.4982G>A	p.(Gly1661Glu)	36 ||	F	Sanger	2.61	−	+	8	+					+	+	PM2, PM5, PP3	VUS-H	PM1, PM5, PS4_M, PP2, PP3, PP4, PM2_P	LPV	PM1, PM5, PS4_M, PP2, PP3, PP4, PM2_P	14	PV	[1, 2, 10, 25]
	c.5240_5251del	p.(Leu1747_Ser1750del)	57	F	Sanger		Type A aortic dissection	+	1	+					+	+	PM2, PM4, PP4	VUS-H	PM4, PP4, PM2_P	VUS	PM4, PP4, PM2_P	8	LPV	[1]
			39 ||	M	Sanger
	c.5305G>A	p.(Glu1769Lys)	29 ||	M	Sanger												PM2, PM5, PP3	VUS-H	PM1, PP2, PP3, PS4_P, PM2_P	LPV	PM1, PP2, PP3, PS4_P, PM2_P	6	LPV	[1, 26]
	c.5369G>A	p.(Arg1790Gln)	10 ||	F	Sanger	3.29	−	NE	2	−							PM2, PM5, BP4	VUS-M	PP2, PM2_P	VUS	PP2, PM2_P	2	VUS	[1]
	c.5422G>A	p.(Asp1808Asn)	12 ||	M	Sanger												PM2, PP3	VUS-M	PM1, PM5, PP2, PP3, PM2_P	LPV	PM1, PM5, PP2, PP3, PM2_P	7	LPV	[1]
	c.5431G>A	p.(Glu1811Lys)	30 ||	F	Sanger							+			+	+	PM2, PS4_M, PP5	VUS-H	PM1, PS4_M, PP2, PP3	LPV	PM1, PS4_M, PP2, PP3, PP4	11	PV	[1, 27-30]
			28 ||	M	Sanger
	c.5596A>G	p.(Ile1866Val)	50 ||	M	Sanger												BP4	VUS-L	BS1	VUS	BS1	−4	LBV	[1, 4, 31]
			0 ||	F	NGS-C	−0.4	−	−	0	−
			48 ||	F	Sanger
			34 ||	M	Sanger
	c.5636G>T	p.(Gly1879Val)	12 ||	F	NGS-M	2.39	−	+	7	+	2 affected				+	+	PM2, PP3	VUS-M	PP1, PP2, PP3, PP4, PM2_P	VUS	PP2, PP3, PP4, PM2_P	8	LPV	[1]
			24 ||	M	Sanger		Type A aortic dissection
	c.5680G>A	p.(Glu1894Lys)	54 ||	M	Sanger							+		+		+	PM2, PP3	VUS-M	PM1, PP2, PP3, PS4_P, PM2_P	LPV	PM1, PP2, PP3, PP4, PM2_P	10	PV	[1, 11]
	c.5756G>T	p.(Gly1919Val)	37	F	NGS-M	16.63	−	−	8	+		+		+		+	PP2, PP3, PP4, PS4_P, PM2_P	VUS-H	PP2, PP3, PP4, PS4_P, PM2_P	VUS	PP2, PP3, PP4, PS4_P, PM2_P	9	LPV	[32]
	c.6092A>T	p.(Asn2031Ile)	34	M	Sanger												PM1, PP2, PP3, PM2_P	VUS-H	PM1, PP2, PP3, PM2_P	VUS	PM1, PP2, PP3, PM2_P	5	VUS	−
	c.6331T>C	p.(Cys2111Arg)	37 ||	F	Sanger	3.24	−	−	9	+	1 affected	+			+	+	PM2, PM5, PP5	VUS-H	PS4, PM1, PM5, PP1, PP2, PP3, PP4, PM2_P	PV	PS4, PM1, PM5, PP2, PP3, PP4, PM2_P	16	PV	[1, 10, 23, 33-35]
	c.6332G>T	p.(Cys2111Phe)	35 ||	M	Sanger	5.69	−	+	8	+					+	+	PM2, PM5, PP3	VUS-H	PM1, PM5, PP2, PP3, PP4, PM2_P	LPV	PM1, PM5, PP2, PP3, PP4, PM2_P	12	PV	[1]
	c.6380A>T	p.(Asp2127Val)	57 ||	M	Sanger	10.34	−	−	11	+	1 affected	+			+	+	PM2, PP3, PP5	VUS-H	PM1, PM5, PS4_M, PP2, PP3, PP4, PM2_P	LPV	PM1, PM5, PS4_M, PP2, PP3, PP4, PM2_P	14	PV	[1, 6, 36]
	c.6389A>T	p.(Glu2130Val)	26 ||	F	NGS-C	5.99	−	+	9	+	De novo				+	+	PM2, PM5	VUS-H	PS2, PM1, PM5, PP2, PP3, PP4, PM2_P	PV	PS2, PM1, PM5, PP2, PP3, PP4, PM2_P	16	PV	[1]
	c.6403G>A	p.(Asp2135Asn)	61	F	NGS-C	7.93	−	−	7	+				+		+	PM2_P	VUS-L	PP2, PP4, PM2_P	VUS	PP2, PP4, PM2_P	7	LPV	−
	c.6448C>T	p.(Arg2150Cys)	58 ||	M	Sanger							+			+	+	PM2, PP3, PS4_P	VUS-H	PM1, PS4_M, PP2, PP3	LPV	PM1, PP2, PP3, PP4, PS4_P	10	PV	[1, 13, 37-39]
	c.6449G>A	p.(Arg2150His)	71	F	NGS-C		Type A aortic dissection	−	0	−							PP2, PP3, PS4_P	VUS-M	PP2, PP3, PS4_P	VUS	PP2, PP3, PS4_P	3	VUS	[40-42]
	c.6490T>C	p.(Cys2164Arg)	20 ||	M	NGS-M	5.51	−	−	8	+				+		+	PM1, PM2, PP5	VUS-H	PM1_S, PP2, PP3, PP4, PM2_P	LPV	PM1_S, PP2, PP3, PP4, PM2_P	12	PV	[1, 43]
	c.6659G>A	p.(Arg2220Gln)	37	F	Sanger													VUS-L	BS1	VUS	BS1	−4	LBV	[44]
	c.6669C>A	p.(Asn2223Lys)	12 ||	F	Sanger												PM2, PM5, PP3	VUS-H	PM1, PM5, PP2, PP3, PM2_P	LPV	PM1, PM5, PP2, PP3, PM2_P	7	LPV	[1]
			14 ||	M	Sanger
	c.6704G>T	p.(Gly2235Val)	8	M	NGS-M	3	−	+	1	+					+	+	PP2, PP3, PM2_P	VUS-M	PP2, PP3, PP4, PM2_P	VUS	PP2, PP3, PP4, PM2_P	8	LPV	[1]
			24 ||	M	Sanger	5.65	−	NE	8	+
	c.6707A>G	p.(Tyr2236Cys)	13 ||	F	Sanger	1.72	−	+	7	−	2 affected				+‡	+§	PM2, PP3	VUS-M	PM1, PP1, PP2, PP3, PP4, PM2_P	LPV	PM1, PP2, PP3, PP4, PM2_P	10	PV	[1]
	c.6725G>A	p.(Arg2242His)	54 ||	M	Sanger												PM5	VUS-M	BS1	VUS	BS1	−4	LBV	[1, 45, 46]
	c.7015T>G	p.(Cys2339Gly)	48 ||	F	Sanger						1 affected						PM2, PP3, PP5	VUS-H	PM1, PM5, PP2, PP3, PM2_P	LPV	PM1, PM5, PP2, PP3, PM2_P	7	LPV	[1, 47]
	c.7279T>G	p.(Cys2427Gly)	49 ||	M	Sanger												PM1, PM2	VUS-H	PM1_S, PP2, PP3, PM2_P	LPV	PM1_S, PP2, PP3, PM2_P	7	LPV	[1]
	c.7598A>G	p.(Asn2533Ser)	13	F	Sanger													VUS-L		VUS		0	VUS	−
	c.7630A>C	p.(Thr2544Pro)	28 ||	F	Sanger	−0.32	−	NE	6	−							PM2, PP3	VUS-M	PP2, PP3, PM2_P	VUS	PP2, PP3, PM2_P	3	VUS	[1]
	c.7637G>A	p.(Gly2546Glu)	24 ||	M	Sanger												PM2, PP3	VUS-M	PM1, PP2, PP3, PM2_P	VUS	PM1, PP2, PP3, PM2_P	5	VUS	[1]
	c.7645A>C	p.(Thr2549Pro)	15	M	NGS-M	1.51	−	−	1	−							PP2, PM2_P	VUS-M	PP2, PM2_P	VUS	PP2, PM2_P	2	VUS	−
	c.7650_7655del	p.(Glu2551_Cys2552del)	4 ||	M	Sanger	2.18	−	+	2	−	De novo						PM2, PM4	VUS-H	PM4, PS2_P, PM2_P	VUS	PM4, PS2_P, PM2_P	4	VUS	[1]
	c.7820A>T	p.(Asp2607Val)	44 ||	M	Sanger												PM2, PM5, PP3	VUS-H	PM1, PP2, PP3, PM2_P	VUS	PM1, PP2, PP3, PM2_P	5	VUS	[1]
	c.8012T>C	p.(Leu2671Pro)	25 ||	F	Sanger	4.19	−	−	7	+	3 affected			+		+	No available records of variant assessment	VUS-U	PP1, PP2, PP3, PP4, PM2_P	VUS	PP2, PP3, PP4, PM2_P	8	LPV	[1, 22]
	c.8020T>A	p.(Cys2674Ser)	40 ||	M	Sanger	25.04	−	−	8	+	3 affected			+		+	PM1, PM2	VUS-H	PM1_S, PP1, PP2, PP3, PP4, PM2_P	LPV	PM1_S, PP2, PP3, PP4, PM2_P	12	PV	[1]
	c.8069T>G	p.(Met2690Arg)	42 ||	M	NGS-M	6.55	−	−	2	−							BS1	VUS-L	BS1	VUS	BS1	−4	LBV	[1, 31]
	c.8152T>G	p.(Cys2718Gly)	8 ||	M	Sanger	1.06	−	−	1	−	De novo						PM2, PM5, PP3	VUS-H	PP2, PP3, PS2_P, PM2_P	VUS	PP2, PP3, PS2_P, PM2_P	4	VUS	[1]
	c.8378A>G	p.(Tyr2793Cys)	28 ||	M	Sanger							+	+			+	No available records of variant assessment	VUS-U	PM1, PP2, PP3, PS4_P, PM2_P	LPV	PM1, PP2, PP3, PP4, PM2_P	10	PV	[1, 48]
	c.8449_8453del	p.(Phe2817Lysfs*15)	28	M	Sanger												PVS1_S, PM2_P	VUS-H	PVS1_M, PM2_P	VUS	PVS1_M, PM2_P	3	VUS	−
Intron	c.989−6C>A	p.(?)	53 ||	M	Sanger		Type A aortic dissection										BP4	VUS-L	PP3, BS1	VUS	PP3, BS1	−3	LBV	[1]
	c.1148−13T>A	p.(?)	34 ||	F	Sanger		Type A aortic dissection	−	7	+	1 affected				+‡	+	PM2, PP3	VUS-M	PP3, PP4, PM2_P	VUS	PP3, PP4, PM2_P	7	LPV	[1]
	c.4460−8G>A	p.(?)	51 ||	M	Sanger	(45mm)	−	+	NE	+		+			+	+	PM4, PP1, PP3, PP5	VUS-H	PS4, PP1, PP3, PP4	LPV	PS4, PP3, PP4	10	PV	[1, 9, 10, 29, 49-51]
	c.5225−3C>G	p.(?)	23 ||	M	Sanger							+	+			+	PM2, PP3	VUS-M	PP3, PS4_P, PM2_P	VUS	PP3, PP4, PM2_P	7	LPV	[1, 52]
	c.6872−14A>G	p.(?)	31 ||	M	Sanger							+			+	+	PM2, PP3	VUS-M	PS4_M, PP3, PM2_P, PM6_P	VUS	PP3, PP4, PS4_P, PM2_P, PM6_P	9	LPV	[1, 4, 6, 53-55]
	c.7570+11G>C	p.(?)	0	M	Sanger												PM2, BP4	VUS-L	PM2_P, BP4, BP7	VUS	PM2_P, BP4, BP7	−1	LBV	−
	c.7819+5G>A	p.(?)	33 ||	F	NGS-M	6.35	−	−	9	+	1 affected	+		+		+	PM2, PP3	VUS-M	PP3, PP4, PS4_P, PM2_P	VUS	PP3, PP4, PS4_P, PM2_P	8	LPV	[1, 11, 56]
* Consistent but not highly specific phenotype definition: aortic diameter at the sinus of Valsalva above the indicated Z-score (≥2 for an individual aged ≥20 years or ≥3 for an individual aged <20 years) or aortic root dissection AND systemic score ≥7 points.
† Highly specific phenotype definition: aortic diameter at the sinus of Valsalva above the indicated Z-score (≥2 for an individual aged ≥20 years or ≥3 for an individual aged <20 years) or aortic root dissection AND ectopia lentis.
‡ Highly specific phenotype was identified in a family member with the same variant: 1) one patient with c.47T>C p.(Leu16Pro) presented an aortic root Z-score of 8.38, ectopia lentis, and a systemic score of 4 points; 2) one patient with c.6707A>G p.(Tyr2236Cys) presented an aortic root Z-score of 2.31, ectopia lentis, and a systemic score of 7 points; 3) one patient with c.1148-13T>A p.(?) prese…
§ The PP4 criterion was applied because a family member with the same variant fulfilled the revised Ghent criteria: 1) one patient with c.47T>C p.(Leu16Pro) presented an aortic root Z-score of 8.38, ectopia lentis, and a systemic score of 4 points; 2) one patient with c.6707A>G p.(Tyr2236Cys) presented an aortic root Z-score of 2.31, ectopia lentis, and a systemic score of 7 points.
|| This patient had been reported in the previous study of Samsung Medical Center [1].
Abbreviations: LPV, likely pathogenic variant; NE, not evaluated; NGS-C, next-generation sequencing for a connective tissue disorder-related panel; NGS-M, next-generation sequencing for a Marfan syndrome-related panel; PV, pathogenic variant; VUS, variant of uncertain significance; VUS-H, variant of uncertain significance-high subclass; VUS-L, variant of uncertain significance-low subclass; VUS-M…
1. Yoon E, Lee JK, Park TK, Chang SA, Huh J, Kim JW, et al. Experience of reassessing FBN1 variants of uncertain significance by gene-specific guidelines. J Med Genet. 2023;61:57-60.
2. Chen Z, Chen T, Zhang M, Chen J, Deng M, Zheng J, et al. Fibrillin-1 gene mutations in a Chinese cohort with congenital ectopia lentis: spectrum and genotype-phenotype analysis. Br J Ophthalmol. 2022;106:1655-1661.
3. Chen TH, Chen ZX, Zhang M, Chen JH, Deng M, Zheng JL, et al. Combination of Panel-based Next-Generation Sequencing and Clinical Findings in Congenital Ectopia Lentis Diagnosed in Chinese Patients. Am J Ophthalmol. 2022;237:278-289.
4. Kim SW, Kim B, Kim Y, Lee KA. Re-evaluation of a Fibrillin-1 Gene Variant of Uncertain Significance Using the ClinGen Guidelines. Ann Lab Med. 2024;44:271-278.
5. Baudhuin LM, Kotzer KE, Lagerstedt SA. Increased frequency of FBN1 truncating and splicing variants in Marfan syndrome patients with aortic events. Genet Med. 2015;17:177-87.
6. Meester JAN, Peeters S, Van Den Heuvel L, Vandeweyer G, Fransen E, Cappella E, et al. Molecular characterization and investigation of the role of genetic variation in phenotypic variability and response to treatment in a large pediatric Marfan syndrome cohort. Genet Med. 2022;24:1045-1053.
7. Qi M, Wang C, Liu Y, Shi X, Rong W. Next-generation sequencing panel analysis in 24 Chinese patients with congenital ectopia lentis. Int Ophthalmol. 2022;42:2245-2253.
8. Song SQ, Zhao BJ, Li S, Zhang JQ, Wang H, Jia CW, et al. [Mutation analysis and prenatal diagnosis of FBN1 gene mutations for four patients with Marfan syndrome]. Zhonghua Yi Xue Yi Chuan Xue Za Zhi. 2013;30:534-8.
9. Guo D, Jin G, Zhou Y, Zhang X, Cao Q, Lian Z, et al. Mutation spectrum and genotype-phenotype correlations in Chinese congenital ectopia lentis patients. Exp Eye Res. 2021;207:108570.
10. Guo D, Li S, Xiao X, Jiang Y, Wang Y, Jin G, et al. Clinical and Genetic Landscape of Ectopia Lentis Based on a Cohort of Patients From 156 Families. Invest Ophthalmol Vis Sci. 2024;65:20.
11. Attanasio M, Lapini I, Evangelisti L, Lucarini L, Giusti B, Porciani M, et al. FBN1 mutation screening of patients with Marfan syndrome and related disorders: detection of 46 novel FBN1 mutations. Clin Genet. 2008;74:39-46.
12. Sakai H, Visser R, Ikegawa S, Ito E, Numabe H, Watanabe Y, et al. Comprehensive genetic analysis of relevant four genes in 49 patients with Marfan syndrome or Marfan-related phenotypes. Am J Med Genet A. 2006;140:1719-25.
13. Olfson E, Cottrell CE, Davidson NO, Gurnett CA, Heusel JW, Stitziel NO, et al. Identification of Medically Actionable Secondary Findings in the 1000 Genomes. PLoS One. 2015;10:e0135193.
14. Wu Y, Sun H, Wang J, Wang X, Gong M, Han L, et al. Marfan syndrome: whole-exome sequencing reveals de novo mutations, second gene and genotype-phenotype correlations in the Chinese population. Biosci Rep. 2020;40:BSR20203356.
15. Cho JS, Park J, Kwon JB, Kim DW, Park MW. 3D Printed Personalized External Aortic Root Model in Marfan Syndrome with Isolated Sinus of Valsalva Aneurysm Caused by a Novel Pathogenic FBN1 p.Gly1127Cys Variant. Diagnostics (Basel). 2021;11:1057.
16. Motonaga T, Ohnishi Y, Okada S, Suzuki Y, Furuta T, Kawamura M, et al. Successful Mitral Valve Replacement in an Infant with Neonatal Marfan Syndrome due to a Novel Missense Mutation of the FBN1 Gene. Int Heart J. 2022;63:777-781.
17. Liu WO, Oefner PJ, Qian C, Odom RS, Francke U. Denaturing HPLC-identified novel FBN1 mutations, polymorphisms, and sequence variants in Marfan syndrome and related connective tissue disorders. Genet Test. 1997;1:237-42.
18. Ng PC, Henikoff S. Accounting for human polymorphisms predicted to affect protein function. Genome Res. 2002;12:436-46.
19. Yang RQ, Jabbari J, Cheng XS, Jabbari R, Nielsen JB, Risgaard B, et al. New population-based exome data question the pathogenicity of some genetic variants previously associated with Marfan syndrome. BMC Genet. 2014;15:74.
20. Groth KA, Gaustadnes M, Thorsen K, Østergaard JR, Jensen UB, Gravholt CH, et al. Difficulties in diagnosing Marfan syndrome using current FBN1 databases. Genet Med. 2016;18:98-102.
21. Groth KA, Von Kodolitsch Y, Kutsche K, Gaustadnes M, Thorsen K, Andersen NH, et al. Evaluating the quality of Marfan genotype-phenotype correlations in existing FBN1 databases. Genet Med. 2017;19:772-777.
22. Baudhuin LM, Kotzer KE, Lagerstedt SA. Decreased frequency of FBN1 missense variants in Ghent criteria-positive Marfan syndrome and characterization of novel FBN1 variants. J Hum Genet. 2015;60:241-52.
23. Li Y, Kong Y, Duan W, Yu S, Zhou X, Hu Y, et al. Evaluating the monogenic contribution and genotype-phenotype correlation in patients with isolated thoracic aortic aneurysm. Eur J Hum Genet. 2021;29:1129-1138.
24. Lerner-Ellis JP, Aldubayan SH, Hernandez AL, Kelly MA, Stuenkel AJ, Walsh J, et al. The spectrum of FBN1, TGFβR1, TGFβR2 and ACTA2 variants in 594 individuals with suspected Marfan Syndrome, Loeys-Dietz Syndrome or Thoracic Aortic Aneurysms and Dissections (TAAD). Mol Genet Metab. 2014;112:171-6.
25. Chen ZX, Chen TH, Zhang M, Chen JH, Lan LN, Deng M, et al. Correlation between FBN1 mutations and ocular features with ectopia lentis in the setting of Marfan syndrome and related fibrillinopathies. Hum Mutat. 2021;42:1637-1647.
26. Mátyás G, De Paepe A, Halliday D, Boileau C, Pals G, Steinmann B. Evaluation and application of denaturing HPLC for mutation detection in Marfan syndrome: Identification of 20 novel mutations and two novel polymorphisms in the FBN1 gene. Hum Mutat. 2002;19:443-56.
27. Comeglio P, Johnson P, Arno G, Brice G, Evans A, Aragon-Martin J, et al. The importance of mutation detection in Marfan syndrome and Marfan-related disorders: report of 193 FBN1 mutations. Hum Mutat. 2007;28:928.
28. Wolford BN, Hornsby WE, Guo D, Zhou W, Lin M, Farhat L, et al. Clinical Implications of Identifying Pathogenic Variants in Individuals With Thoracic Aortic Dissection. Circ Genom Precis Med. 2019;12:e002476.
29. Stark VC, Hensen F, Kutsche K, Kortüm F, Olfe J, Wiegand P, et al. Genotype-Phenotype Correlation in Children: The Impact of FBN1 Variants on Pediatric Marfan Care. Genes (Basel). 2020;11:799.
30. Beil A, Hornsby W, Uhlmann WR, Aatre R, Arscott P, Wolford B, et al. Disclosure of clinically actionable genetic variants to thoracic aortic dissection biobank participants. BMC Med Genomics. 2021;14:66.
31. Qin M, Zhu X, Zhang Z, Li X, Yan Z, Wang Y, et al. Genetic analysis and preimplantation genetic diagnosis of Chinese Marfan syndrome patients. J Genet Genomics. 2019;46:319-323.
32. Hung CC, Lin SY, Lee CN, Cheng HY, Lin SP, Chen MR, et al. Mutation spectrum of the fibrillin-1 (FBN1) gene in Taiwanese patients with Marfan syndrome. Ann Hum Genet. 2009;73:559-67.
33. Körkkö J, Kaitila I, Lönnqvist L, Peltonen L, Ala-Kokko L. Sensitivity of conformation sensitive gel electrophoresis in detecting mutations in Marfan syndrome and related conditions. J Med Genet. 2002;39:34-41.
34. Duan DM, Chiu HH, Chen PL, Yeh PT, Yu CW, Yang KC, et al. Clinical manifestations and genetic characteristics in the Taiwan thoracic aortic aneurysm and dissection cohort - a prospective cohort study. J Formos Med Assoc. 2022;121:1093-1101.
35. Duan Y, Li P, Ding T, Wang Y, Liao Y, Du Z, et al. Combining clinical examination with exome sequencing for the diagnosis and treatment of Marfan syndrome: a case series of 6 families from China. Ann Palliat Med. 2021;10:9953-9962.
36. Evangelisti L, Lucarini L, Attanasio M, Lapini I, Giusti B, Porciani C, et al. A single heterozygous nucleotide substitution displays two different altered mechanisms in the FBN1 gene of five Italian Marfan patients. Eur J Med Genet. 2010;53:299-302.
37. Turner CL, Emery H, Collins AL, Howarth RJ, Yearwood CM, Cross E, et al. Detection of 53 FBN1 mutations (41 novel and 12 recurrent) and genotype-phenotype correlations in 113 unrelated probands referred with Marfan syndrome, or a related fibrillinopathy. Am J Med Genet A. 2009;149A:161-70.
38. Mannucci L, Luciano S, Salehi LB, Gigante L, Conte C, Longo G, et al. Mutation analysis of the FBN1 gene in a cohort of patients with Marfan Syndrome: A 10-year single center experience. Clin Chim Acta. 2020;501:154-164.
39. Stengl R, Bors A, Ágg B, Pólos M, Matyas G, Molnár MJ, et al. Optimising the mutation screening strategy in Marfan syndrome and identifying genotypes with more severe aortic involvement. Orphanet J Rare Dis. 2020;15:290.
40. Tan L, Li Z, Zhou C, Cao Y, Zhang L, Li X, et al. FBN1 mutations largely contribute to sporadic non-syndromic aortic dissection. Hum Mol Genet. 2017;26:4814-4822.
41. Overwater E, Marsili L, Baars MJH, Baas AF, van de Beek I, Dulfer E, et al. Results of next-generation sequencing gene panel diagnostics including copy-number variation analysis in 810 patients suspected of heritable thoracic aortic disorders. Hum Mutat. 2018;39:1173-1192.
42. Li J, Yang L, Diao Y, Zhou L, Xin Y, Jiang L, et al. Genetic testing and clinical relevance of patients with thoracic aortic aneurysm and dissection in northwestern China. Mol Genet Genomic Med. 2021;9:e1800.
43. Takeda N, Inuzuka R, Maemura S, Morita H, Nawata K, Fujita D, et al. Impact of Pathogenic FBN1 Variant Types on the Progression of Aortic Disease in Patients With Marfan Syndrome. Circ Genom Precis Med. 2018;11:e002058.
44. Zheng J, Guo J, Huang L, Wu Q, Yin K, Wang L, et al. Genetic diagnosis of acute aortic dissection in South China Han population using next-generation sequencing. Int J Legal Med. 2018;132:1273-1280.
45. Lei Y, Jiang Z, Chen J, Wang D, Hong G, Chen S. Type A aortic dissection in pregnant patients with fibrillin-1 gene mutations: Two case reports and a literature review. Exp Ther Med. 2018;16:4407-4414.
46. Kars ME, Başak AN, Onat OE, Bilguvar K, Choi J, Itan Y, et al. The genetic structure of the Turkish population reveals high levels of variation and admixture. Proc Natl Acad Sci U S A. 2021;118:e2026076118.
47. Ogawa N, Imai Y, Takahashi Y, Nawata K, Hara K, Nishimura H, et al. Evaluating Japanese patients with the Marfan syndrome using high-throughput microarray-based mutational analysis of fibrillin-1 gene. Am J Cardiol. 2011;108:1801-7.
48. Tjeldhorn L, Rand-Hendriksen S, Gervin K, Brandal K, Inderhaug E, Geiran O, et al. Rapid and efficient FBN1 mutation detection using automated sample preparation and direct sequencing as the primary strategy. Genet Test. 2006;10:258-64.
49. Loeys B, Nuytinck L, Delvaux I, De Bie S, De Paepe A. Genotype and phenotype analysis of 171 patients referred for molecular study of the fibrillin-1 gene FBN1 because of suspected Marfan syndrome. Arch Intern Med. 2001;161:2447-54.
50. Pepe G, Lapini I, Evangelisti L, Attanasio M, Giusti B, Lucarini L, et al. Is ectopia lentis in some cases a mild phenotypic expression of Marfan syndrome? Need for a long-term follow-up. Mol Vis. 2007;13:2242-7.
51. Stheneur C, Collod-Béroud G, Faivre L, Buyck JF, Gouya L, Le Parc JM, et al. Identification of the minimal combination of clinical features in probands for efficient mutation detection in the FBN1 gene. Eur J Hum Genet. 2009;17:1121-8.
52. Kim KH, Kim TY, Kim SJ, Cho YG, Park J, Jang W. Targeted Panel Sequencing Identifies an Intronic c.5225-3C>G Variant of the FBN1 Gene Causing Sporadic Marfan Syndrome with Annuloaortic Ectasia. Genes (Basel). 2022;13:2108.
53. Proost D, Vandeweyer G, Meester JA, Salemink S, Kempers M, Ingram C, et al. Performant Mutation Identification Using Targeted Next-Generation Sequencing of 14 Thoracic Aortic Aneurysm Genes. Hum Mutat. 2015;36:808-14.
54. Hicks KL, Byers PH, Quiroga E, Pepin MG, Shalhub S. Testing patterns for genetically triggered aortic and arterial aneurysms and dissections at an academic center. J Vasc Surg. 2018;68:701-711.
55. Muiño-Mosquera L, Steijns F, Audenaert T, Meerschaut I, De Paepe A, Steyaert W, et al. Tailoring the American College of Medical Genetics and Genomics and the Association for Molecular Pathology Guidelines for the Interpretation of Sequenced Variants in the FBN1 Gene for Marfan Syndrome: Proposal for a Disease- and Gene-Specific Guideline. Circ Genom Precis Med. 2018;11:e002039.
56. Hayward C, Brock DJ. Fibrillin-1 mutations in Marfan syndrome and other type-1 fibrillinopathies. Hum Mutat. 1997;10:415-23.
